# Supplementary material for: Pyrrole-Containing Alkaloids from a Marine-Derived Actinobacterium Streptomyces zhaozhouensis and Their Antimicrobial and Cytotoxic Activities
Source: Mar Drugs. 2023 Mar 6;21(3):167. doi: 10.3390/md21030167 (PMC10054583; doi:10.3390/md21030167)
Supplement: Supplementary file 1 [file marinedrugs-21-00167-s001.zip]

Archive with 1 entries (1 files):
- marinedrugs-2226281-supplementary.pdf
